# Supplementary material for: The Immunogenicity of a Foot-and-Mouth Disease Virus Serotype O Vaccine in Commercial and Subsistence Cattle Herds in Zambia
Source: Vaccines (Basel). 2023 Dec 5;11(12):1818. doi: 10.3390/vaccines11121818 (PMC10747988; doi:10.3390/vaccines11121818)
Supplement: Supplementary file 1 [file vaccines-11-01818-s001.zip]

Archive with 1 entries (1 files):
- vaccines-2715604-supplementary.pdf
